# Supplementary material for: Prognostic Value of Qualitative Splenic [18F]FDG Uptake on Baseline PET/CT in Newly Diagnosed Diffuse Large B-Cell Lymphoma
Source: Cancers (Basel). 2026 Jan 30;18(3):449. doi: 10.3390/cancers18030449 (PMC12896426; doi:10.3390/cancers18030449)
Supplement: Supplementary file 1 [file cancers-18-00449-s001.zip]

Archive with 1 entries (1 files):
- cancers-4082483-supplementary.pdf
